# Supplementary material for: Bio-Enhanced Neoligaments Graft Bearing FE002 Primary Progenitor Tenocytes: Allogeneic Tissue Engineering & Surgical Proofs-of-Concept for Hand Ligament Regenerative Medicine
Source: Pharmaceutics. 2023 Jul 3;15(7):1873. doi: 10.3390/pharmaceutics15071873 (PMC10385025; doi:10.3390/pharmaceutics15071873)
Supplement: Supplementary file 1 [file pharmaceutics-15-01873-s001.zip]

Archive with 3 entries (3 files):
- Supplementary Materials.pdf
- Video A. Damaged_UCL_Distal_Suture_Testing.mp4
- Video B. Damaged_UCL_Complete_Suture_Testing.mp4
